# Supplementary material for: Thoracoscopic Implantation of Epicardial Left Ventricular Lead for Cardiac Resynchronization Therapy
Source: J Cardiovasc Dev Dis. 2022 May 16;9(5):160. doi: 10.3390/jcdd9050160 (PMC9145737; doi:10.3390/jcdd9050160)
Supplement: Supplementary file 1 [file jcdd-09-00160-s001.zip]

Archive with 1 entries (1 files):
- jcdd-1703710-supplementary.pdf
